# Supplementary material for: Surgical Outcomes, Long-Term Survivals and Staging Systems of World Health Organization G3 Pancreatic Neuroendocrine Tumors
Source: J Clin Med. 2022 Sep 6;11(18):5253. doi: 10.3390/jcm11185253 (PMC9502090; doi:10.3390/jcm11185253)
Supplement: Supplementary file 1 [file jcm-11-05253-s001.zip]

Archive with 1 entries (1 files):
- jcm-1884778-supplementary.pdf
